# Supplementary material for: Cu2ZnSiS4
Source: Acta Crystallogr Sect E Struct Rep Online. 2011 Mar 15;67(Pt 4):i28. doi: 10.1107/S1600536811008889 (PMC3099923; doi:10.1107/S1600536811008889)
Supplement: Supplementary file 1 [file e-67-00i28-sup1.cif]

##############################################################################
###                                                                        ###
###        Electronic paper (Acta Crystallographica Section E)             ###
###                                                                        ###
##############################################################################
#                                                                            #
# This CIF contains the data in a paper accepted for publication in Acta     #
# Crystallographica Section E. It conforms to the requirements of Notes      #
# for Authors for Section E, and has been peer reviewed under the auspices   #
# of the IUCr Commission on Journals.                                        #
#                                                                            #
# Full details of the Crystallographic Information File format               #
# are given in the paper "The Crystallographic Information File (CIF):       #
# a New Standard Archive File for Crystallography" by S. R. Hall, F. H.      #
# Allen and I. D. Brown [Acta Cryst. (1991), A47, 655-685].                  #
#                                                                            #
# The current version of the core CIF dictionary is obtainable from          #
# ftp://ftp.iucr.org/pub/cif_core.dic. The current version number is 2.4.    #
#                                                                            #
# Software is freely available for graphical display of the structure(s) in  #
# this CIF.  For information consult the CIF home page http://www.iucr.org/  #
# cif/home.html                                                              #
#                                                                            #
# This file may be used for bona fide research purposes within the           #
# scientific community so long as proper attribution is given to the journal # 
# article from which it was obtained.                                        #
#                                                                            #
##############################################################################
                                             
data_I
_audit_creation_method     SHELXL-97
_chemical_name_systematic
;
dicopper(I) zinc silicon tetrasulfide
;
_chemical_name_common     ?
_chemical_formula_moiety     'Cu2 S4 Si Zn'
_chemical_formula_sum     'Cu2 S4 Si Zn'
_chemical_formula_iupac     'Cu2 Zn Si S4'
_chemical_formula_weight     348.78
_chemical_melting_point     ?
_symmetry_cell_setting     orthorhombic
_symmetry_space_group_name_H-M     'P m n 21'
_symmetry_space_group_name_Hall     'P 2ac -2'
loop_
    _symmetry_equiv_pos_as_xyz
    'x, y, z'
    '-x+1/2, -y, z+1/2'
    'x+1/2, -y, z+1/2'
    '-x, y, z'
_cell_length_a     7.43740(10)
_cell_length_b     6.40010(10)
_cell_length_c     6.13940(10)
_cell_angle_alpha     90.00
_cell_angle_beta     90.00
_cell_angle_gamma     90.00
_cell_volume     292.236(8)
_cell_formula_units_Z     2
_cell_measurement_reflns_used     3127
_cell_measurement_theta_min     3.18
_cell_measurement_theta_max     32.24
_cell_measurement_temperature     296(2)
_exptl_crystal_description     rod
_exptl_crystal_colour     blue
_exptl_crystal_size_max     0.13
_exptl_crystal_size_mid     0.07
_exptl_crystal_size_min     0.06
_exptl_crystal_density_diffrn     3.964
_exptl_crystal_density_meas     ?
_exptl_crystal_density_method     'not measured'
_exptl_crystal_F_000     332
_exptl_absorpt_coefficient_mu     12.769
_exptl_absorpt_correction_type     multi-scan
_exptl_absorpt_process_details     '(SADABS; Sheldrick, 2002)'
_exptl_absorpt_correction_T_min     0.2897
_exptl_absorpt_correction_T_max     0.5001
_exptl_special_details
;
;
_diffrn_ambient_temperature     296(2)
_diffrn_radiation_type     MoK\a
_diffrn_radiation_wavelength     0.71073
_diffrn_radiation_source     'fine-focus sealed tube'
_diffrn_radiation_monochromator     graphite
_diffrn_measurement_device_type     'Bruker SMART APEX'
_diffrn_measurement_method     '\f and \w'
_diffrn_detector_area_resol_mean     ?
_diffrn_reflns_number     5153
_diffrn_reflns_av_R_equivalents     0.0205
_diffrn_reflns_av_sigmaI/netI     0.0274
_diffrn_reflns_theta_min     3.18
_diffrn_reflns_theta_max     32.85
_diffrn_reflns_theta_full     32.85
_diffrn_measured_fraction_theta_max     0.951
_diffrn_measured_fraction_theta_full     0.951
_diffrn_reflns_limit_h_min     -11
_diffrn_reflns_limit_h_max     11
_diffrn_reflns_limit_k_min     -9
_diffrn_reflns_limit_k_max     9
_diffrn_reflns_limit_l_min     -9
_diffrn_reflns_limit_l_max     9
_diffrn_standards_number     1078
_diffrn_standards_interval_count     0
_diffrn_standards_interval_time     0
_diffrn_standards_decay_%     ?
_refine_special_details
;
Refinement of <i>F</i>^2^ against ALL reflections. The weighted <i>R</i>-factor
<i>wR</i> and goodness of fit <i>S</i> are based on <i>F</i>^2^, conventional
<i>R</i>-factors <i>R</i> are based on <i>F</i>, with <i>F</i> set to zero for
negative <i>F</i>^2^. The threshold expression of <i>F</i>^2^ >
\s(<i>F</i>^2^) is used only for calculating <i>R</i>-factors(gt) <i>etc</i>.
and is not relevant to the choice of reflections for refinement.
<i>R</i>-factors based on <i>F</i>^2^ are statistically about twice as large
as those based on <i>F</i>, and <i>R</i>- factors based on ALL data will be
even larger.
;
_reflns_number_total     1078
_reflns_number_gt     1023
_reflns_threshold_expression     I>2sigma(I)
_refine_ls_structure_factor_coef     Fsqd
_refine_ls_matrix_type     full
_refine_ls_R_factor_all     0.0213
_refine_ls_R_factor_gt     0.0196
_refine_ls_wR_factor_gt     0.0504
_refine_ls_wR_factor_ref     0.0509
_refine_ls_goodness_of_fit_ref     1.139
_refine_ls_restrained_S_all     1.139
_refine_ls_number_reflns     1078
_refine_ls_number_parameters     44
_refine_ls_number_restraints     1
_refine_ls_weighting_scheme     calc
_refine_ls_weighting_details
         'calc w=1/[\s^2^(Fo^2^)+(0.0067P)^2^+0.2702P] where P=(Fo^2^+2Fc^2^)/3'
_atom_sites_solution_primary     direct
_atom_sites_solution_secondary     difmap
_refine_ls_shift/su_max     0.000
_refine_ls_shift/su_mean     0.000
_refine_diff_density_max     0.723
_refine_diff_density_min     -1.009
_refine_ls_extinction_method     'SHELXL97 (Sheldrick, 2008)'
_refine_ls_extinction_coef     0.0250(10)
_refine_ls_extinction_expression
                                  'Fc^*^=kFc[1+0.001xFc^2^\l^3^/sin(2\q)]^-1/4^'
_refine_ls_abs_structure_details     'Flack (1983), <b>449 Friedel pairs</b>'
_refine_ls_abs_structure_Flack     0.020(10)
loop_
    _atom_type_symbol
    _atom_type_description
    _atom_type_scat_dispersion_real
    _atom_type_scat_dispersion_imag
    _atom_type_scat_source
    'Si' 'Si' 0.0817 0.0704
                         'International Tables Vol C Tables 4.2.6.8 and 6.1.1.4'
    'S' 'S' 0.1246 0.1234
                         'International Tables Vol C Tables 4.2.6.8 and 6.1.1.4'
    'Cu' 'Cu' 0.3201 1.2651
                         'International Tables Vol C Tables 4.2.6.8 and 6.1.1.4'
    'Zn' 'Zn' 0.2839 1.4301
                         'International Tables Vol C Tables 4.2.6.8 and 6.1.1.4'
_computing_data_collection     'SMART (Bruker, 1998)'
_computing_cell_refinement     'SAINT (Bruker, 1998)'
_computing_data_reduction     'SAINT (Bruker, 1998)'
_computing_structure_solution     'SHELXS97 (Sheldrick, 2008)'
_computing_structure_refinement     'SHELXL97 (Sheldrick, 2008)'
_computing_molecular_graphics     'CrystalMaker (Palmer, 2010)'
_computing_publication_material     'publCIF (Westrip, 2010)'
loop_
    _atom_site_type_symbol
    _atom_site_label
    _atom_site_fract_x
    _atom_site_fract_y
    _atom_site_fract_z
    _atom_site_U_iso_or_equiv
    _atom_site_adp_type
    _atom_site_calc_flag
    _atom_site_refinement_flags
    _atom_site_occupancy
    _atom_site_disorder_assembly
    _atom_site_disorder_group
    Cu Cu1 0.24741(3) 0.17426(4) 0.33723(8) 0.01330(10)
                                                      Uani d . 1 . .
    Zn Zn1 0.0000 0.34747(7) 0.84124(15) 0.02110(10)
                                                   Uani d S 1 . .
    Si Si1 0.0000 0.67430(10)
                            0.3451(4) 0.00710(10)
                                                Uani d S 1 . .
    S S1 0.0000 0.36110(10)
                          0.46320(10)
                                    0.00940(10)
                                              Uani d S 1 . .
    S S2 0.0000 0.67840(10)
                          0.9961(2) 0.0089(2) Uani d S 1 . .
    S S3 0.26269(8) 0.17240(10)
                              -0.04110(10)
                                         0.01000(10)
                                                   Uani d . 1 . .
loop_
    _atom_site_aniso_label
    _atom_site_aniso_U_11
    _atom_site_aniso_U_22
    _atom_site_aniso_U_33
    _atom_site_aniso_U_12
    _atom_site_aniso_U_13
    _atom_site_aniso_U_23
    Cu1 0.01410(10)
                  0.01350(10)
                            0.0125(2) -0.00070(10)
                                                 -0.00080(10)
                                                            0.0000(2)
    Zn1 0.0235(2) 0.0210(2) 0.0191(3) 0.000 0.000 -0.0016(3)
    Si1 0.0078(3) 0.0077(3) 0.0058(5) 0.000 0.000 0.0007(4)
    S1 0.0126(3) 0.0072(3) 0.0085(5) 0.000 0.000 0.0011(4)
    S2 0.0099(3) 0.0104(3) 0.0064(6) 0.000 0.000 -0.0001(3)
    S3 0.0089(2) 0.0101(3) 0.0110(5) -0.00120(10)
                                                0.0006(3) 0.0000(3)
_geom_special_details
;
All e.s.d.'s (except the e.s.d. in the dihedral angle between two l.s. planes)
are estimated using the full covariance matrix. The cell e.s.d.'s are taken
into account individually in the estimation of e.s.d.'s in distances, angles
and torsion angles; correlations between e.s.d.'s in cell parameters are only
used when they are defined by crystal symmetry. An approximate (isotropic)
treatment of cell e.s.d.'s is used for estimating e.s.d.'s involving l.s.
planes.
;
loop_
    _geom_bond_atom_site_label_1
    _geom_bond_atom_site_label_2
    _geom_bond_site_symmetry_2
    _geom_bond_distance
    _geom_bond_publ_flag
    Cu1 S2 2_564 2.3170(7) yes
    Cu1 S3 . 2.3250(10)
                      yes
    Cu1 S1 . 2.3270(6) yes
    Cu1 S3 2 2.3426(7) yes
    Zn1 S2 . 2.3220(10)
                      yes
    Zn1 S1 . 2.3220(10)
                      yes
    Zn1 S3 4_556 2.3650(7) yes
    Zn1 S3 1_556 2.3650(7) yes
    Si1 S1 . 2.1310(10)
                      yes
    Si1 S3 2_565 2.1360(10)
                          yes
    Si1 S3 3_465 2.1360(10)
                          yes
    Si1 S2 1_554 2.143(3) yes
    S1 Cu1 4 2.3270(6) ?
    S2 Si1 1_556 2.143(3) ?
    S2 Cu1 3_465 2.3170(7) ?
    S2 Cu1 2_565 2.3170(7) ?
    S3 Si1 2_564 2.1360(10)
                          ?
    S3 Cu1 2_554 2.3426(7) ?
    S3 Zn1 1_554 2.3650(7) ?
loop_
    _geom_angle_atom_site_label_1
    _geom_angle_atom_site_label_2
    _geom_angle_atom_site_label_3
    _geom_angle_site_symmetry_1
    _geom_angle_site_symmetry_3
    _geom_angle
    _geom_angle_publ_flag
    S2 Cu1 S3 2_564 . 112.51(4) ?
    S2 Cu1 S1 2_564 . 106.98(3) ?
    S3 Cu1 S1 . . 111.92(4) ?
    S2 Cu1 S3 2_564 2 106.09(4) ?
    S3 Cu1 S3 . 2 108.38(3) ?
    S1 Cu1 S3 . 2 110.82(4) ?
    S2 Zn1 S1 . . 112.01(5) ?
    S2 Zn1 S3 . 4_556 107.88(4) ?
    S1 Zn1 S3 . 4_556 108.84(4) ?
    S2 Zn1 S3 . 1_556 107.88(4) ?
    S1 Zn1 S3 . 1_556 108.84(4) ?
    S3 Zn1 S3 4_556 1_556 111.40(5) ?
    S1 Si1 S3 . 2_565 108.68(7) ?
    S1 Si1 S3 . 3_465 108.68(7) ?
    S3 Si1 S3 2_565 3_465 111.40(7) ?
    S1 Si1 S2 . 1_554 110.60(9) ?
    S3 Si1 S2 2_565 1_554 108.74(7) ?
    S3 Si1 S2 3_465 1_554 108.74(7) ?
    Si1 S1 Zn1 . . 112.05(8) ?
    Si1 S1 Cu1 . 4 111.72(5) ?
    Zn1 S1 Cu1 . 4 108.24(4) ?
    Si1 S1 Cu1 . . 111.72(5) ?
    Zn1 S1 Cu1 . . 108.24(4) ?
    Cu1 S1 Cu1 4 . 104.51(4) ?
    Si1 S2 Cu1 1_556 3_465 115.21(4) ?
    Si1 S2 Cu1 1_556 2_565 115.21(4) ?
    Cu1 S2 Cu1 3_465 2_565 108.34(5) ?
    Si1 S2 Zn1 1_556 . 113.46(6) ?
    Cu1 S2 Zn1 3_465 . 101.47(4) ?
    Cu1 S2 Zn1 2_565 . 101.47(4) ?
    Si1 S3 Cu1 2_564 . 111.38(7) ?
    Si1 S3 Cu1 2_564 2_554 110.92(5) ?
    Cu1 S3 Cu1 . 2_554 108.76(3) ?
    Si1 S3 Zn1 2_564 1_554 111.42(5) ?
    Cu1 S3 Zn1 . 1_554 105.21(4) ?
    Cu1 S3 Zn1 2_554 1_554 108.95(3) ?
data_global
_journal_date_recd_electronic     2011-02-12
_journal_date_accepted     2011-03-08
_journal_name_full     'Acta Crystallographica, Section E'
_journal_year     2011
_journal_volume     67
_journal_issue      4
_journal_page_first     i28
_journal_page_last     i28
_journal_paper_category     QI
_journal_coeditor_code     SI2337
_publ_contact_author_name     'Jennifer A. Aitken'
_publ_contact_author_address
;
Department of Chemistry and Biochemistry
Duquesne University
600 Forbes Avenue
Pittsburgh, PA 15282
USA
;
_publ_contact_author_email     'aitkenj@duq.edu'
_publ_contact_author_fax     '(412) 396-5683'
_publ_contact_author_phone     '(412) 396-1670'
_publ_section_title
;
Cu~2~ZnSiS~4~
;
loop_
    _publ_author_name
    _publ_author_footnote
    _publ_author_address
    'Rosmus, Kimberly A.' ?
;
Department of Chemistry and Biochemistry
Duquesne University
600 Forbes Avenue
Pittsburgh, PA 15282
USA
;
    'Aitken, Jennifer A.' .
;
Department of Chemistry and Biochemistry
Duquesne University
600 Forbes Avenue
Pittsburgh, PA 15282
USA
;
