# Supplementary material for: Cu2ZnSiS4
Source: Acta Crystallogr Sect E Struct Rep Online. 2011 Mar 15;67(Pt 4):i28. doi: 10.1107/S1600536811008889 (PMC3099923; doi:10.1107/S1600536811008889)
Supplement: Supplementary file 2 [file e-67-00i28-Isup2.hkl]

# 
# h,k,l, Fc-squared, Fo-squared, sigma(Fo-squared) and status flag 
# 
data_I
_shelx_title ' 1KR33_2axes4 in Pmn2(1)' 
_shelx_refln_list_code          4 
_shelx_F_calc_maximum      205.26 
_exptl_crystal_F_000       332.00 
_reflns_d_resolution_high  0.6551 
 
loop_ 
 _symmetry_equiv_pos_as_xyz 
 'x, y, z' 
 '-x+1/2, -y, z+1/2' 
 'x+1/2, -y, z+1/2' 
 '-x, y, z' 
 
_cell_length_a     7.4374 
_cell_length_b     6.4001 
_cell_length_c     6.1394 
_cell_angle_alpha  90.000 
_cell_angle_beta   90.000 
_cell_angle_gamma  90.000 
 
_shelx_F_squared_multiplier     1.000 
 
loop_ 
 _refln_index_h 
 _refln_index_k 
 _refln_index_l 
 _refln_F_squared_calc 
 _refln_F_squared_meas 
 _refln_F_squared_sigma 
 _refln_observed_status 
   3   0  -9       33.21       22.08     10.01 o 
   1   1  -9       17.61        3.72      8.38 o 
   2   1  -9      775.12      820.92     56.14 o 
   0   0  -8     5351.99     5702.01    271.33 o 
   2   0  -8      662.00      652.49     30.27 o 
   4   0  -8     3838.04     3900.08    141.13 o 
   0   1  -8      106.14       97.56     16.00 o 
   1   1  -8      200.93      218.85     22.39 o 
   2   1  -8     1211.25     1263.36     42.70 o 
   3   1  -8      244.22      268.35     14.81 o 
   4   1  -8       81.09       69.07      8.27 o 
   5   1  -8       83.18       80.52      9.06 o 
   0   2  -8     1140.67     1188.49     49.96 o 
   1   2  -8      292.90      329.83     20.60 o 
   2   2  -8      350.14      337.56     21.38 o 
   3   2  -8      170.66      174.48     12.07 o 
   4   2  -8      826.02      816.32     32.37 o 
   0   3  -8      608.27      607.41     30.64 o 
   1   3  -8       63.75       70.12     10.49 o 
   2   3  -8     3710.65     3850.84    136.45 o 
   3   3  -8       55.80       52.78      9.73 o 
   4   3  -8      462.81      450.18     36.27 o 
   0   4  -8      853.00      876.90     42.01 o 
   1   4  -8      114.30      128.58     11.35 o 
   2   4  -8       35.79       45.48     13.49 o 
   1   0  -7      214.87      212.89     14.46 o 
   3   0  -7      187.72      199.49     14.57 o 
   5   0  -7      205.02      212.15     16.72 o 
   7   0  -7      111.89      136.71     20.76 o 
   0   1  -7      255.46      250.64     12.88 o 
   1   1  -7       56.46       59.69      4.39 o 
   2   1  -7      931.76      930.04     26.11 o 
   3   1  -7       59.41       62.53      5.97 o 
   4   1  -7      198.76      197.00     12.50 o 
   5   1  -7       34.80       36.82      6.42 o 
   6   1  -7      425.91      430.50     21.86 o 
   7   1  -7       49.21       44.22     13.93 o 
   0   2  -7      894.08      904.02     40.29 o 
   1   2  -7       33.28       31.47      4.67 o 
   2   2  -7      139.86      125.35      8.02 o 
   3   2  -7       40.61       39.57      5.21 o 
   4   2  -7      590.56      580.25     20.92 o 
   5   2  -7       34.38       35.02      6.43 o 
   6   2  -7       97.00       76.46      9.04 o 
   0   3  -7       40.14       37.69      7.47 o 
   1   3  -7      146.35      148.10      9.25 o 
   2   3  -7       14.48       17.09      4.09 o 
   3   3  -7      153.26      156.10     11.34 o 
   4   3  -7       27.98       24.45      5.01 o 
   5   3  -7      113.09      126.46      9.61 o 
   6   3  -7        9.23       17.23     10.06 o 
   0   4  -7      656.59      632.46     32.77 o 
   1   4  -7       51.23       54.42      7.48 o 
   2   4  -7      227.95      229.49     14.38 o 
   3   4  -7       32.93       30.03      6.16 o 
   4   4  -7      457.68      434.36     21.78 o 
   5   4  -7       47.49       44.80      7.63 o 
   0   5  -7       45.72       32.90      8.32 o 
   1   5  -7       19.19       18.08      5.56 o 
   2   5  -7      392.80      393.83     20.96 o 
   3   5  -7        8.14       10.36      5.85 o 
   4   5  -7       41.00       35.77     12.16 o 
   0   6  -7       31.16       22.76     11.63 o 
   1   6  -7       53.94       65.77     16.06 o 
   2   6  -7       67.93       80.06     17.83 o 
   0   0  -6     9027.59     9359.92    250.87 o 
   4   0  -6     6164.09     6248.30    204.60 o 
   6   0  -6      103.05      114.34     11.43 o 
   8   0  -6     2289.30     2238.13     84.16 o 
   0   1  -6       38.04       45.34      3.74 o 
   1   1  -6       41.95       45.92      3.28 o 
   2   1  -6     1909.63     1911.69     39.02 o 
   3   1  -6      183.70      180.36      7.99 o 
   4   1  -6       24.94       30.85      4.47 o 
   5   1  -6        3.04        1.70      2.65 o 
   6   1  -6      929.76      894.50     32.17 o 
   7   1  -6      243.83      230.90     12.28 o 
   8   1  -6        6.53       10.99      4.33 o 
   0   2  -6     2081.28     2112.71     60.69 o 
   1   2  -6      140.87      142.88      6.88 o 
   2   2  -6      159.18      159.93      7.19 o 
   3   2  -6       30.37       30.21      4.29 o 
   4   2  -6     1446.34     1444.82     39.82 o 
   5   2  -6      236.98      221.55     14.03 o 
   6   2  -6       78.42       68.36      7.91 o 
   7   2  -6        0.41        6.07      4.29 o 
   0   3  -6      235.35      237.04     15.42 o 
   1   3  -6      111.57      118.12      6.47 o 
   2   3  -6     5922.88     5906.98    135.60 o 
   3   3  -6       98.47       99.36      6.32 o 
   4   3  -6      161.01      167.29      9.49 o 
   5   3  -6       65.14       54.06      6.20 o 
   6   3  -6     3001.02     2893.11     85.41 o 
   7   3  -6       45.83       43.03      7.25 o 
   0   4  -6     1103.07     1066.57     43.57 o 
   1   4  -6      102.67      101.08      7.46 o 
   2   4  -6       47.88       60.39      5.95 o 
   3   4  -6       48.69       46.16      5.59 o 
   4   4  -6      772.89      731.42     27.86 o 
   5   4  -6      182.21      154.96     11.35 o 
   6   4  -6       21.01       34.34      6.98 o 
   0   5  -6      330.01      323.96     20.45 o 
   1   5  -6       55.18       47.97      6.97 o 
   2   5  -6     1093.35     1081.81     32.10 o 
   3   5  -6      125.17      128.10      8.88 o 
   5   5  -6        7.11       13.09      5.27 o 
   0   6  -6     2655.73     2580.13     94.65 o 
   1   6  -6      197.02      191.05     13.20 o 
   2   6  -6      180.28      173.58     15.45 o 
   3   6  -6      162.21      161.11     10.58 o 
   4   6  -6     1948.90     1915.13     52.47 o 
   0   7  -6       43.84       46.64     14.35 o 
   1   7  -6       99.56       93.89     17.12 o 
   2   7  -6      283.82      284.83     27.45 o 
   1   0  -5      814.07      821.82     18.38 o 
   3   0  -5      555.69      567.78     28.83 o 
   5   0  -5      474.79      453.41     23.22 o 
   7   0  -5      193.53      182.29     14.15 o 
   9   0  -5      163.07      191.78     16.80 o 
   0   1  -5     1106.36     1147.03     26.66 o 
   1   1  -5      276.76      269.19      6.92 o 
   2   1  -5    10994.49    11329.24    217.71 o 
   3   1  -5      258.95      269.21      8.47 o 
   4   1  -5      757.91      761.97     22.66 o 
   5   1  -5      108.26      101.45      6.78 o 
   6   1  -5     4923.61     4887.06    123.51 o 
   7   1  -5      113.39      117.36      9.69 o 
   8   1  -5      308.12      285.50     13.79 o 
   9   1  -5       24.47       27.76      5.53 o 
   0   2  -5    10952.75    11387.34    263.68 o 
   1   2  -5       80.07       79.31      3.84 o 
   2   2  -5      510.39      515.90     13.04 o 
   3   2  -5       94.63       94.93      4.75 o 
   4   2  -5     7187.00     7166.01    154.94 o 
   5   2  -5       35.92       36.07      4.16 o 
   6   2  -5      282.97      261.92     11.87 o 
   7   2  -5       72.05       70.61      6.79 o 
   8   2  -5     2424.00     2420.26     77.61 o 
   9   2  -5       10.45       12.66      8.94 o 
   0   3  -5      335.91      337.95     14.14 o 
   1   3  -5      458.60      437.74     13.27 o 
   2   3  -5        0.16        6.60      4.29 o 
   3   3  -5      424.67      413.15     13.29 o 
   4   3  -5      222.70      227.38      9.37 o 
   5   3  -5      227.30      220.66     10.62 o 
   6   3  -5        0.00       -0.41      2.55 o 
   7   3  -5      197.18      209.86     13.22 o 
   8   3  -5       77.06       75.23      8.90 o 
   0   4  -5     6851.01     6771.23    233.26 o 
   1   4  -5      428.72      421.31     13.68 o 
   2   4  -5     1107.87     1078.47     31.16 o 
   3   4  -5      275.50      272.22     12.05 o 
   4   4  -5     4679.78     4660.92    116.97 o 
   5   4  -5      286.06      289.32     15.45 o 
   6   4  -5      578.90      530.74     23.06 o 
   7   4  -5       73.63       76.53      8.86 o 
   0   5  -5      175.80      162.28     12.73 o 
   1   5  -5      187.95      179.79      8.63 o 
   2   5  -5     4528.05     4478.00    113.53 o 
   3   5  -5      109.77      103.94      7.79 o 
   4   5  -5      139.17      113.50      8.22 o 
   5   5  -5      180.36      171.18     10.28 o 
   6   5  -5     2236.54     2248.34     72.25 o 
   7   5  -5       34.39       23.11      7.48 o 
   0   6  -5        0.44       13.22     11.69 o 
   1   6  -5      127.24      140.58     14.78 o 
   2   6  -5      492.27      499.99     19.38 o 
   3   6  -5      111.67      121.11      8.82 o 
   4   6  -5        0.61        0.65      3.12 o 
   5   6  -5       87.82       96.56      8.53 o 
   6   6  -5      253.13      259.66     21.27 o 
   0   7  -5      844.45      808.55     38.68 o 
   1   7  -5      219.04      240.72     14.77 o 
   2   7  -5     2134.46     2122.60     69.41 o 
   3   7  -5      228.81      243.60     13.40 o 
   4   7  -5      625.98      601.71     27.48 o 
   0   0  -4     3633.47     3678.72    100.15 o 
   2   0  -4      267.06      313.02     11.34 o 
   4   0  -4     1963.14     1952.33     68.98 o 
   6   0  -4      143.06      136.67     11.41 o 
   8   0  -4      446.32      446.18     24.07 o 
  10   0  -4       79.41       83.69     15.82 o 
   0   1  -4       40.37       49.76      4.77 o 
   1   1  -4      295.80      278.21      6.76 o 
   2   1  -4      655.11      652.23     13.76 o 
   3   1  -4       67.88       66.02      3.66 o 
   4   1  -4       30.99       29.15      3.19 o 
   5   1  -4      346.06      333.94     12.93 o 
   6   1  -4      198.83      182.33      9.22 o 
   7   1  -4      139.96      136.42      8.48 o 
   8   1  -4       21.63       24.70      4.83 o 
   9   1  -4      190.08      211.28     12.14 o 
  10   1  -4       40.93       47.90     12.72 o 
   0   2  -4      911.06      910.43     23.61 o 
   1   2  -4      110.62      104.19      3.62 o 
   2   2  -4      109.12      115.08      4.91 o 
   3   2  -4      281.92      276.72      8.58 o 
   4   2  -4      517.59      545.45     13.91 o 
   5   2  -4       65.91       65.01      4.90 o 
   6   2  -4       46.29       51.48      5.32 o 
   7   2  -4      195.96      209.64     10.79 o 
   8   2  -4      139.99      148.05      9.51 o 
   9   2  -4      137.93      128.98      9.56 o 
  10   2  -4       19.62       18.24      9.47 o 
   0   3  -4      159.58      162.55      8.43 o 
   1   3  -4        6.56        6.96      1.72 o 
   2   3  -4     1939.16     1923.32     48.90 o 
   3   3  -4        5.62        8.30      2.28 o 
   4   3  -4      117.27      115.12      6.09 o 
   5   3  -4       10.78       11.78      2.83 o 
   6   3  -4      677.78      658.59     21.42 o 
   7   3  -4        3.05       -0.27      3.03 o 
   8   3  -4       71.80       62.07      7.76 o 
   9   3  -4       10.84        8.96      4.77 o 
   0   4  -4      215.20      226.22     10.90 o 
   1   4  -4       90.80       83.41      5.25 o 
   2   4  -4        2.37        5.00      2.50 o 
   3   4  -4      237.57      239.18     10.76 o 
   4   4  -4      111.45      112.27      7.36 o 
   5   4  -4       78.02       74.94      6.50 o 
   6   4  -4        4.19        2.91      1.77 o 
   7   4  -4      228.08      249.32     12.43 o 
   8   4  -4       24.77       20.60      5.88 o 
   0   5  -4       68.51       58.47      5.92 o 
   1   5  -4       64.95       67.45      5.14 o 
   2   5  -4      432.99      419.81     15.36 o 
   3   5  -4       16.89       17.43      3.88 o 
   4   5  -4       42.13       39.07      3.27 o 
   5   5  -4       99.81      115.34      5.82 o 
   6   5  -4      207.62      213.48      8.63 o 
   7   5  -4       67.01       55.77      7.69 o 
   8   5  -4       16.69        5.78      8.03 o 
   0   6  -4      661.70      617.05     20.29 o 
   1   6  -4       13.92       11.76      2.10 o 
   2   6  -4       25.02       24.21      2.92 o 
   3   6  -4       22.88       21.26      2.97 o 
   4   6  -4      437.48      427.28     13.67 o 
   5   6  -4        8.71       12.57      2.90 o 
   6   6  -4       22.54       16.82      3.30 o 
   7   6  -4       27.64       26.62      7.65 o 
   0   7  -4        5.86        9.08      2.90 o 
   1   7  -4       80.24       74.07      4.19 o 
   2   7  -4       15.31       23.08      2.72 o 
   3   7  -4       32.41       33.89      4.02 o 
   4   7  -4        1.51        6.46      2.68 o 
   5   7  -4      141.23      151.06     10.53 o 
   6   7  -4        5.53        4.94      4.67 o 
   0   8  -4      196.15      170.20     10.81 o 
   1   8  -4        4.75        8.19      3.37 o 
   2   8  -4       11.57       12.60      3.52 o 
   3   8  -4       24.21       31.33      7.16 o 
   1   0  -3      583.73      562.47     12.26 o 
   3   0  -3      189.33      163.51      6.63 o 
   5   0  -3      431.69      424.08     13.99 o 
   7   0  -3        2.61        6.28      2.21 o 
   9   0  -3      225.33      216.67      9.31 o 
   0   1  -3      693.78      743.08     16.91 o 
   1   1  -3      286.31      277.39      5.96 o 
   2   1  -3    26043.24    26457.24    463.97 o 
   3   1  -3      294.00      284.03      7.69 o 
   4   1  -3      370.82      391.17      7.80 o 
   5   1  -3       58.13       52.48      2.23 o 
   6   1  -3    10131.71    10051.96    157.88 o 
   7   1  -3      133.76      133.39      4.93 o 
   8   1  -3       91.53       88.87      4.33 o 
   9   1  -3        0.62        1.07      1.77 o 
  10   1  -3     2530.80     2590.85     50.26 o 
   0   2  -3    25382.08    26054.55    689.67 o 
   1   2  -3       32.64       40.50      2.05 o 
   2   2  -3      175.61      195.24      4.99 o 
   3   2  -3       39.26       42.72      2.96 o 
   4   2  -3    15095.38    15088.40    212.61 o 
   5   2  -3       51.51       47.68      2.36 o 
   6   2  -3       62.88       63.58      2.87 o 
   7   2  -3       62.65       60.36      3.17 o 
   8   2  -3     4672.50     4590.80     74.97 o 
   9   2  -3       40.75       39.55      3.53 o 
  10   2  -3       11.98        9.55      2.88 o 
   0   3  -3      510.16      501.57     17.05 o 
   1   3  -3      165.29      150.40      4.36 o 
   2   3  -3       13.88       14.42      1.19 o 
   3   3  -3      288.24      271.44      5.68 o 
   4   3  -3      307.00      311.19      6.65 o 
   5   3  -3        3.34        3.93      1.07 o 
   6   3  -3        8.90       14.23      1.94 o 
   7   3  -3      221.42      212.35      6.04 o 
   8   3  -3       92.98       95.00      4.24 o 
   9   3  -3       30.20       24.77      2.81 o 
  10   3  -3        4.19        4.34      8.53 o 
   0   4  -3    14896.01    15001.06    338.09 o 
   1   4  -3      673.21      663.24     12.95 o 
   2   4  -3      862.18      880.52     18.35 o 
   3   4  -3      412.92      396.03     10.28 o 
   4   4  -3     9753.96     9665.05    163.73 o 
   5   4  -3      421.85      416.98      9.03 o 
   6   4  -3      361.82      348.67      8.18 o 
   7   4  -3       92.55       94.76      4.23 o 
   8   4  -3     3376.64     3407.50     64.58 o 
   9   4  -3      150.66      162.50      7.41 o 
   0   5  -3       66.59       65.65      4.60 o 
   1   5  -3      401.83      401.36      9.42 o 
   2   5  -3     8779.03     8682.19    147.55 o 
   3   5  -3      309.85      310.07      8.06 o 
   4   5  -3       43.49       43.63      2.43 o 
   5   5  -3      320.57      298.53      7.53 o 
   6   5  -3     4151.26     4077.44     66.44 o 
   7   5  -3      145.23      141.70      5.15 o 
   8   5  -3       12.58       18.54      3.23 o 
   0   6  -3       38.56       62.93     14.64 o 
   1   6  -3       28.88       29.99      1.96 o 
   2   6  -3      618.62      604.11     12.13 o 
   3   6  -3        7.13        6.42      1.46 o 
   4   6  -3       31.81       30.61      2.37 o 
   5   6  -3       75.95       73.81      3.56 o 
   6   6  -3      297.69      301.97      8.97 o 
   7   6  -3       41.69       30.85      3.49 o 
   8   6  -3       18.38       11.81      8.71 o 
   0   7  -3      792.27      763.65     19.10 o 
   1   7  -3      369.99      366.54      8.61 o 
   2   7  -3     4287.43     4194.35     68.80 o 
   3   7  -3      377.23      376.41     10.17 o 
   4   7  -3      558.00      542.52     13.96 o 
   5   7  -3      165.87      176.10      7.06 o 
   6   7  -3     2271.85     2259.25     57.99 o 
   0   8  -3     2355.62     2321.72     82.10 o 
   1   8  -3      411.45      420.36     14.32 o 
   2   8  -3       30.13       30.96      4.41 o 
   3   8  -3      405.38      400.31     14.15 o 
   4   8  -3     1698.67     1698.96     40.67 o 
   2   9  -3       49.98       39.35     13.67 o 
   0   0  -2    34391.45    34886.47    929.03 o 
   2   0  -2     1377.69     1534.04     36.90 o 
   4   0  -2    16906.24    16611.98    288.25 o 
   6   0  -2      502.69      522.21     15.41 o 
   8   0  -2     4309.80     4312.70    105.02 o 
  10   0  -2      176.14      152.59      9.94 o 
   0   1  -2      173.82      205.21      5.54 o 
   1   1  -2      971.01      942.73     16.33 o 
   2   1  -2     6434.55     6686.02    116.49 o 
   3   1  -2      445.58      426.95      6.04 o 
   4   1  -2      103.02      115.12      2.49 o 
   5   1  -2      574.35      537.81     10.43 o 
   6   1  -2     2120.16     2088.57     37.43 o 
   7   1  -2      106.95      108.34      4.36 o 
   8   1  -2       46.24       47.35      3.25 o 
   9   1  -2      250.70      261.55      7.74 o 
  10   1  -2      456.74      463.33     13.95 o 
   0   2  -2     6494.87     6714.44    137.87 o 
   1   2  -2     1000.68      961.62     14.07 o 
   2   2  -2      844.48      900.82     11.67 o 
   3   2  -2      847.69      796.19     10.78 o 
   4   2  -2     3543.30     3503.81     52.44 o 
   5   2  -2      354.43      335.50      7.22 o 
   6   2  -2      293.13      298.63      7.15 o 
   7   2  -2      300.62      288.32      7.53 o 
   8   2  -2      972.86      997.92     20.16 o 
   9   2  -2      123.30      137.43      6.02 o 
  10   2  -2       77.61       70.52      4.76 o 
   0   3  -2     1008.04     1103.02     20.02 o 
   1   3  -2      252.61      257.92      3.96 o 
   2   3  -2    16395.65    16305.08    197.70 o 
   3   3  -2      197.21      191.66      3.83 o 
   4   3  -2      602.69      636.37     11.22 o 
   5   3  -2      126.56      118.88      3.84 o 
   6   3  -2     6257.30     6252.78     93.40 o 
   7   3  -2       70.34       70.57      3.59 o 
   8   3  -2      227.34      204.14      6.68 o 
   9   3  -2       44.02       52.00      4.07 o 
  10   3  -2     1467.94     1511.65     54.62 o 
   0   4  -2     3171.39     3126.38     60.56 o 
   1   4  -2      187.45      165.21      3.57 o 
   2   4  -2       82.77       75.70      2.90 o 
   3   4  -2      386.08      366.10      7.93 o 
   4   4  -2     1924.45     1918.19     32.36 o 
   5   4  -2       15.72       15.92      1.91 o 
   6   4  -2       42.47       47.06      2.96 o 
   7   4  -2      329.65      333.48      8.23 o 
   8   4  -2      570.91      559.04     14.08 o 
   9   4  -2       18.35       18.58      3.12 o 
   0   5  -2     1040.74     1047.98     24.96 o 
   1   5  -2      393.05      382.19      8.32 o 
   2   5  -2     2156.85     2161.77     35.96 o 
   3   5  -2      299.72      293.30      7.67 o 
   4   5  -2      657.65      652.92     14.02 o 
   5   5  -2      210.55      214.31      6.45 o 
   6   5  -2      979.69      998.17     20.21 o 
   7   5  -2      136.24      140.02      6.02 o 
   8   5  -2      216.65      210.01      7.79 o 
   9   5  -2       82.65       91.02     11.78 o 
   0   6  -2     5718.11     5701.02    121.54 o 
   1   6  -2      342.55      345.48      8.27 o 
   2   6  -2      351.34      354.53      8.90 o 
   3   6  -2      291.80      285.48      7.95 o 
   4   6  -2     3830.38     3881.91     67.43 o 
   5   6  -2      198.03      195.57      6.61 o 
   6   6  -2      188.80      173.42      6.73 o 
   7   6  -2      141.96      147.75      6.41 o 
   8   6  -2     1347.00     1443.56     52.06 o 
   0   7  -2      106.76      113.95      6.91 o 
   1   7  -2      187.19      181.58      6.07 o 
   2   7  -2      664.65      699.86     16.44 o 
   3   7  -2       49.44       49.90      3.71 o 
   4   7  -2       70.34       75.18      4.54 o 
   5   7  -2      267.21      280.62      8.87 o 
   6   7  -2      313.24      325.42     10.90 o 
   7   7  -2        5.40        7.76     10.00 o 
   0   8  -2      692.60      663.37     21.68 o 
   1   8  -2       73.92       77.80      4.76 o 
   2   8  -2      522.75      510.28     14.86 o 
   3   8  -2       62.01       75.54      4.76 o 
   4   8  -2      506.72      513.48     14.68 o 
   5   8  -2       56.52       65.75      6.20 o 
   0   9  -2      166.73      160.35     11.38 o 
   1   9  -2      191.68      204.02      7.81 o 
   2   9  -2     1159.52     1197.01     52.13 o 
   3   9  -2      157.04      148.55     20.94 o 
   1   0  -1      475.55      433.75      8.60 o 
   3   0  -1     1204.99     1123.51     24.69 o 
   7   0  -1      574.80      575.08     17.92 o 
   9   0  -1      182.68      170.88     10.12 o 
   0   1  -1      508.53      613.39     12.02 o 
   1   1  -1      278.11      256.14      3.42 o 
   2   1  -1    11780.30    11870.74    151.57 o 
   3   1  -1       86.41       75.26      1.98 o 
   4   1  -1      350.57      387.87      7.19 o 
   5   1  -1      203.95      183.40      4.47 o 
   6   1  -1     3736.18     3749.91     54.82 o 
   7   1  -1       44.02       44.34      2.76 o 
   8   1  -1      108.26      113.61      4.83 o 
   9   1  -1       67.45       71.16      4.55 o 
  10   1  -1      807.57      809.98     19.08 o 
   0   2  -1    11214.59    11531.25    207.29 o 
   1   2  -1       96.95       97.84      2.29 o 
   2   2  -1      199.08      232.96      4.41 o 
   3   2  -1      277.10      270.29      5.18 o 
   4   2  -1     5946.72     5977.11     75.47 o 
   5   2  -1        8.27        7.96      1.33 o 
   6   2  -1       93.83       95.95      3.80 o 
   7   2  -1      190.54      193.25      5.81 o 
   8   2  -1     1507.27     1458.71     26.81 o 
   9   2  -1       40.59       37.52      3.66 o 
  10   2  -1       53.33       43.23      4.51 o 
   0   3  -1      216.81      199.20      6.00 o 
   1   3  -1      590.24      530.58      9.19 o 
   2   3  -1       21.53       23.96      1.60 o 
   3   3  -1       73.87       60.73      2.31 o 
   4   3  -1      112.86      111.56      3.21 o 
   5   3  -1      583.33      563.22     10.84 o 
   6   3  -1       12.21       21.04      1.97 o 
   7   3  -1      103.00       97.38      4.09 o 
   8   3  -1       24.53       26.13      2.91 o 
   9   3  -1      286.73      308.55      9.91 o 
  10   3  -1        5.20        8.29      2.80 o 
   0   4  -1     6235.50     6335.94    121.62 o 
   1   4  -1      220.74      216.34      4.63 o 
   2   4  -1      405.32      422.75      7.86 o 
   3   4  -1      189.73      176.14      4.43 o 
   4   4  -1     3738.49     3816.85     53.66 o 
   5   4  -1      104.41      104.93      4.13 o 
   6   4  -1      156.77      149.50      5.02 o 
   7   4  -1       55.15       54.96      3.64 o 
   8   4  -1     1138.71     1145.07     21.65 o 
   9   4  -1       61.28       62.81      4.59 o 
  10   4  -1       56.49       48.05      7.82 o 
   0   5  -1       11.52       16.75      2.42 o 
   1   5  -1      190.89      184.41      5.18 o 
   2   5  -1     3130.23     3154.32     46.68 o 
   3   5  -1       84.38       93.70      3.68 o 
   4   5  -1       13.26       12.85      2.02 o 
   5   5  -1      248.09      255.46      7.37 o 
   6   5  -1     1326.20     1294.71     24.40 o 
   7   5  -1       50.06       53.99      4.07 o 
   8   5  -1       19.83       17.31      3.08 o 
   9   5  -1      165.30      174.62      8.88 o 
   0   6  -1       42.64       46.02      4.84 o 
   1   6  -1       47.58       45.55      2.85 o 
   2   6  -1      195.20      191.65      5.49 o 
   3   6  -1      209.84      222.42      7.03 o 
   4   6  -1       34.25       34.86      3.26 o 
   5   6  -1       15.71       17.56      2.99 o 
   6   6  -1       79.62       84.17      5.30 o 
   7   6  -1      210.77      239.26      9.40 o 
   8   6  -1       18.57       23.42      3.84 o 
   0   7  -1      193.30      174.35     18.85 o 
   1   7  -1      102.15      107.15      4.77 o 
   2   7  -1     1553.70     1536.44     27.05 o 
   3   7  -1       98.55       98.09      5.03 o 
   4   7  -1      135.06      127.04      5.80 o 
   5   7  -1       48.54       52.42      4.56 o 
   6   7  -1      797.31      811.45     19.83 o 
   7   7  -1       59.87       67.92      7.03 o 
   0   8  -1      742.83      779.86     26.50 o 
   1   8  -1      128.28      129.39      5.77 o 
   2   8  -1        3.68        5.74      2.44 o 
   3   8  -1      184.29      176.15      7.26 o 
   4   8  -1      528.24      519.10     15.48 o 
   5   8  -1       65.34       65.93      5.31 o 
   0   9  -1      100.98      105.04      7.90 o 
   1   9  -1       45.87       48.91      4.40 o 
   2   9  -1       34.75       22.74      3.52 o 
   3   9  -1        2.72        6.37      9.24 o 
   2   0   0      781.82      945.47     20.70 o 
   4   0   0    42130.14    37749.78    848.13 o 
   6   0   0      201.25      218.94      7.52 o 
   8   0   0    10673.31    10464.70    268.91 o 
  10   0   0       23.93       12.49      4.79 o 
   0   1   0        5.48        5.27      1.30 o 
   1   1   0      315.07      268.38      4.70 o 
   2   1   0    17747.06    17596.38    266.40 o 
   3   1   0      467.48      431.69      7.34 o 
   4   1   0        8.56        9.93      1.21 o 
   5   1   0       22.85       19.74      1.55 o 
   6   1   0     5144.46     5156.81     74.86 o 
   7   1   0      130.86      125.73      4.41 o 
   8   1   0        0.47        1.94      1.74 o 
   9   1   0       41.22       31.28      3.76 o 
  10   1   0     1150.96     1165.36     27.12 o 
   0   2   0    17961.59    18493.99    374.93 o 
   1   2   0     1318.45     1302.25     19.33 o 
   2   2   0     1082.40     1163.43     17.69 o 
   3   2   0      545.99      479.28      8.26 o 
   4   2   0     8692.63     8596.84    122.30 o 
   5   2   0      613.78      568.07     10.21 o 
   6   2   0      308.93      324.55      7.04 o 
   7   2   0       19.15       20.08      2.43 o 
   8   2   0     2423.92     2495.59     43.46 o 
   9   2   0      162.07      172.05      7.50 o 
  10   2   0       54.46       46.68      4.66 o 
   0   3   0      811.98      911.48     20.57 o 
   1   3   0      754.07      771.28     12.37 o 
   2   3   0    40596.73    39541.79    594.46 o 
   3   3   0      570.35      570.99      9.94 o 
   4   3   0      406.45      448.95      8.53 o 
   5   3   0      331.38      307.29      6.66 o 
   6   3   0    15227.80    15064.80    237.67 o 
   7   3   0      199.27      191.25      6.28 o 
   8   3   0       80.32       68.83      4.16 o 
   9   3   0       95.63      100.53      5.31 o 
  10   3   0     3704.85     3689.68     78.78 o 
   0   4   0     7615.82     7614.75    153.68 o 
   1   4   0        3.58        8.67      1.23 o 
   2   4   0      229.08      206.30      4.84 o 
   3   4   0       52.40       60.80      2.64 o 
   4   4   0     4578.96     4592.71     67.09 o 
   5   4   0        0.70        2.49      1.29 o 
   6   4   0       98.50      102.63      4.53 o 
   7   4   0      147.66      126.97      5.33 o 
   8   4   0     1392.89     1349.12     26.16 o 
   9   4   0        0.36        3.52      2.40 o 
  10   4   0       26.28       39.18      6.97 o 
   0   5   0     1702.07     1718.20     42.48 o 
   1   5   0      463.84      446.78      8.70 o 
   2   5   0     5222.14     5244.73     76.22 o 
   3   5   0      525.14      503.98      9.81 o 
   4   5   0     1043.70     1064.28     18.07 o 
   5   5   0       86.35       92.93      4.37 o 
   6   5   0     2425.87     2516.06     43.84 o 
   7   5   0      238.79      246.19      7.92 o 
   8   5   0      313.51      305.22      9.38 o 
   9   5   0        1.45        1.05      2.55 o 
   0   6   0    13670.08    13577.65    305.65 o 
   1   6   0      944.43      941.05     18.52 o 
   2   6   0      423.45      447.32     10.64 o 
   3   6   0      764.79      768.40     15.98 o 
   4   6   0     9257.67     9274.32    159.31 o 
   5   6   0      556.15      553.51     15.00 o 
   6   6   0      184.65      154.77      7.11 o 
   7   6   0      326.09      326.70     11.21 o 
   8   6   0     3330.43     3328.49     66.80 o 
   0   7   0      243.62      237.16     10.50 o 
   1   7   0      263.46      266.80      8.01 o 
   2   7   0     1534.74     1572.01     29.34 o 
   3   7   0      139.34      150.45      5.97 o 
   4   7   0      165.14      172.86      7.59 o 
   5   7   0      297.33      278.98     10.16 o 
   6   7   0      731.16      755.41     19.85 o 
   7   7   0       42.56       38.32      4.63 o 
   0   8   0     1715.52     1720.66     45.81 o 
   1   8   0      113.26      112.06      5.51 o 
   2   8   0      955.83      945.60     20.10 o 
   3   8   0       37.40       46.01      4.53 o 
   4   8   0     1260.94     1211.50     31.24 o 
   5   8   0      108.61      117.41      7.07 o 
   6   8   0      483.49      464.22     24.77 o 
   0   9   0      311.52      311.75     13.92 o 
   1   9   0      503.43      512.27     14.24 o 
   2   9   0     2766.97     2735.88     56.18 o 
   3   9   0      434.93      451.51     21.81 o 
   1   0   1      476.61      426.19     15.27 o 
   3   0   1     1292.31     1195.35     24.80 o 
   5   0   1       22.75       24.16      2.35 o 
   7   0   1      658.94      637.27     18.40 o 
   9   0   1      157.99      152.60     10.14 o 
  11   0   1      261.00      296.65     18.93 o 
   0   1   1      512.96      620.85     21.87 o 
   1   1   1      271.48      254.69      5.19 o 
   2   1   1    10585.57    10823.17    179.63 o 
   3   1   1       62.94       59.85      2.08 o 
   4   1   1      358.33      409.67      7.66 o 
   5   1   1      216.27      194.02      4.56 o 
   6   1   1     3196.69     3267.48     54.24 o 
   7   1   1       28.13       33.83      2.58 o 
   8   1   1      122.09      127.82      5.62 o 
   9   1   1       79.59       83.85      6.04 o 
  10   1   1      608.63      620.47     18.33 o 
  11   1   1       38.96       34.65     10.92 o 
   0   2   1    10023.15    10512.24    249.48 o 
   1   2   1      118.78      116.49      2.65 o 
   2   2   1      215.50      250.88      4.89 o 
   3   2   1      311.76      307.95      6.27 o 
   4   2   1     5224.69     5343.86     90.75 o 
   5   2   1       11.01       10.37      1.43 o 
   6   2   1      109.83      122.33      4.14 o 
   7   2   1      218.57      227.04      6.22 o 
   8   2   1     1185.27     1177.08     26.23 o 
   9   2   1       39.92       39.38      3.92 o 
  10   2   1       68.04       62.10      5.87 o 
   0   3   1      188.72      175.87      6.66 o 
   1   3   1      636.01      569.69      9.77 o 
   2   3   1       21.57       23.82      1.69 o 
   3   3   1       57.48       47.51      2.12 o 
   4   3   1       93.56       95.05      3.38 o 
   5   3   1      661.18      636.08     12.50 o 
   6   3   1       12.29       23.12      2.38 o 
   7   3   1       77.23       77.74      4.15 o 
   8   3   1       15.76       16.10      2.64 o 
   9   3   1      343.83      366.40     11.83 o 
  10   3   1        5.25       11.08      3.82 o 
   0   4   1     5560.30     5615.36    135.75 o 
   1   4   1      169.33      173.74      4.39 o 
   2   4   1      368.10      393.24      7.74 o 
   3   4   1      160.20      149.25      4.18 o 
   4   4   1     3233.78     3371.26     59.70 o 
   5   4   1       62.31       65.49      3.37 o 
   6   4   1      141.42      136.59      4.94 o 
   7   4   1       48.07       46.59      3.54 o 
   8   4   1      897.81      950.31     22.70 o 
   9   4   1       42.10       38.21      4.64 o 
  10   4   1       58.41       43.62      5.66 o 
   0   5   1       15.60       24.39      3.22 o 
   1   5   1      203.31      198.32      5.38 o 
   2   5   1     2642.60     2723.19     46.22 o 
   3   5   1       86.28       89.74      3.73 o 
   4   5   1       18.82       19.42      2.35 o 
   5   5   1      267.43      275.43      7.80 o 
   6   5   1     1035.04     1033.42     23.85 o 
   7   5   1       48.25       55.62      4.81 o 
   8   5   1       27.41       19.69      3.75 o 
   9   5   1      180.78      203.60     12.15 o 
   0   6   1       42.85       37.77      4.75 o 
   1   6   1       65.16       59.98      3.53 o 
   2   6   1      146.83      143.07      5.15 o 
   3   6   1      256.36      269.79      7.07 o 
   4   6   1       34.40       40.00      3.26 o 
   5   6   1        9.69       11.73      2.68 o 
   6   6   1       50.52       53.48      5.34 o 
   7   6   1      255.84      306.74     12.85 o 
   8   6   1       18.56       28.12      5.45 o 
   0   7   1      122.19      113.25      7.28 o 
   1   7   1       64.51       68.96      4.22 o 
   2   7   1     1282.11     1276.86     28.52 o 
   3   7   1       57.99       61.97      4.90 o 
   4   7   1       81.65       73.18      9.27 o 
   5   7   1       29.24       39.47      5.51 o 
   6   7   1      629.72      658.43     24.05 o 
   7   7   1       35.35       35.10      5.88 o 
   0   8   1      561.08      576.12     24.83 o 
   1   8   1      118.04      116.34      6.67 o 
   2   8   1        1.18        2.67      2.73 o 
   3   8   1      181.33      180.37      9.14 o 
   4   8   1      388.06      410.69     17.42 o 
   5   8   1       55.88       56.44      6.74 o 
   0   9   1       61.25       73.07      8.51 o 
   1   9   1       63.30       72.41      6.39 o 
   2   9   1       33.84       26.40      4.76 o 
   3   9   1        8.39       11.47      4.91 o 
   2   0   2     1371.99     1542.44     52.06 o 
   4   0   2    18302.32    18003.46    351.01 o 
   6   0   2      484.46      517.03     18.68 o 
   8   0   2     4930.74     4946.34    155.90 o 
  10   0   2      153.82      129.09     20.70 o 
   0   1   2      166.25      188.96     12.05 o 
   1   1   2      927.83      919.57     22.77 o 
   2   1   2     6909.93     7069.43    181.66 o 
   3   1   2      478.51      451.31      8.47 o 
   4   1   2       95.89      107.74      3.54 o 
   5   1   2      489.87      471.00      9.67 o 
   6   1   2     2357.65     2371.92     41.24 o 
   7   1   2      141.73      145.33      7.88 o 
   8   1   2       39.08       39.79      5.25 o 
   9   1   2      185.75      191.61     13.38 o 
  10   1   2      542.69      555.22     29.34 o 
   0   2   2     6942.83     7255.72    226.38 o 
   1   2   2     1056.79     1003.69     19.24 o 
   2   2   2      878.18      933.58     15.87 o 
   3   2   2      822.27      772.64     14.22 o 
   4   2   2     3843.24     3852.92     63.71 o 
   5   2   2      424.48      406.55      9.30 o 
   6   2   2      307.72      323.44     10.59 o 
   7   2   2      246.33      246.86     11.42 o 
   8   2   2     1112.68     1119.15     31.24 o 
   9   2   2      158.44      153.09     14.83 o 
  10   2   2       79.14       80.39      9.54 o 
   0   3   2     1021.28     1131.51     27.33 o 
   1   3   2      278.18      280.63      6.05 o 
   2   3   2    17739.29    17367.77    251.61 o 
   3   3   2      219.59      214.89      4.85 o 
   4   3   2      605.04      640.57     12.65 o 
   5   3   2      141.04      129.93      5.38 o 
   6   3   2     7025.86     6869.31    135.04 o 
   7   3   2       82.00       86.25      5.71 o 
   8   3   2      215.59      213.04     13.04 o 
   9   3   2       48.70       53.67      7.73 o 
  10   3   2     1750.14     1822.16     56.61 o 
   0   4   2     3474.48     3410.08     75.50 o 
   1   4   2      153.99      137.14      4.49 o 
   2   4   2       89.47       82.50      3.18 o 
   3   4   2      308.29      302.70      9.34 o 
   4   4   2     2150.94     2132.73     37.81 o 
   5   4   2       19.52       20.97      2.55 o 
   6   4   2       44.44       44.12      3.83 o 
   7   4   2      254.81      265.43     11.10 o 
   8   4   2      673.47      668.28     32.42 o 
   9   4   2       24.20       19.52      7.96 o 
   0   5   2     1143.64     1125.57     33.52 o 
   1   5   2      415.38      407.17     10.90 o 
   2   5   2     2365.17     2368.29     45.69 o 
   3   5   2      356.51      351.89     10.02 o 
   4   5   2      736.02      744.44     17.48 o 
   5   5   2      190.82      194.27      8.79 o 
   6   5   2     1109.69     1123.81     31.79 o 
   7   5   2      179.26      189.46     12.48 o 
   8   5   2      250.89      251.24     15.11 o 
   9   5   2       58.28       72.09     12.18 o 
   0   6   2     6403.31     6271.58    160.59 o 
   1   6   2      391.69      382.15     10.09 o 
   2   6   2      388.47      392.59     11.29 o 
   3   6   2      331.73      347.39     10.56 o 
   4   6   2     4363.73     4388.22     89.25 o 
   5   6   2      232.85      229.82      9.88 o 
   6   6   2      206.36      193.39     10.82 o 
   7   6   2      159.70      163.89     12.40 o 
   8   6   2     1598.39     1665.18     54.09 o 
   0   7   2      122.02      116.68      8.77 o 
   1   7   2      152.18      149.62      7.06 o 
   2   7   2      773.88      796.28     24.23 o 
   3   7   2       37.83       41.23      5.44 o 
   4   7   2       82.10       82.10      7.18 o 
   5   7   2      221.56      229.74     15.03 o 
   6   7   2      376.19      404.35     25.05 o 
   7   7   2        4.94       13.72     10.21 o 
   0   8   2      788.08      755.87     34.70 o 
   1   8   2       90.06      102.74      9.85 o 
   2   8   2      629.45      644.07     25.72 o 
   3   8   2       58.88       69.60      8.77 o 
   4   8   2      582.88      576.98     25.29 o 
   5   8   2       78.50       88.11     13.00 o 
   0   9   2      214.15      220.92     25.73 o 
   1   9   2      225.83      226.43     18.66 o 
   2   9   2     1364.77     1387.01     57.40 o 
   3   9   2      189.27      192.86     23.81 o 
   3   0   3      159.02      136.20      6.58 o 
   5   0   3      331.29      334.61     18.51 o 
   7   0   3       27.93       38.61      7.03 o 
   9   0   3      182.54      172.63     15.14 o 
   0   1   3      587.86      639.18     36.87 o 
   1   1   3      253.47      243.93      8.02 o 
   2   1   3    25392.99    26027.73    542.81 o 
   3   1   3      252.85      256.79      9.25 o 
   4   1   3      292.79      313.06     13.43 o 
   5   1   3       51.51       47.01      4.54 o 
   6   1   3     9777.70     9769.98    229.91 o 
   7   1   3      109.26      108.72      7.60 o 
   8   1   3       53.91       49.78      6.94 o 
   9   1   3        4.46        8.09      4.11 o 
  10   1   3     2405.78     2433.01     78.31 o 
   0   2   3    24705.28    25073.18    847.16 o 
   1   2   3       28.93       37.54      2.79 o 
   2   2   3      127.65      129.65      6.32 o 
   3   2   3       49.07       53.19      3.98 o 
   4   2   3    14612.77    14770.08    342.54 o 
   5   2   3       43.58       41.35      4.31 o 
   6   2   3       33.16       31.67      6.66 o 
   7   2   3       77.20       73.04      6.26 o 
   8   2   3     4454.57     4441.44    110.82 o 
   9   2   3       37.80       36.32      7.06 o 
  10   2   3        2.02        0.40      4.24 o 
   0   3   3      477.45      472.01     15.99 o 
   1   3   3      118.82      110.75      4.61 o 
   2   3   3       13.97       12.86      1.93 o 
   3   3   3      205.96      210.73      9.06 o 
   4   3   3      282.34      295.45     11.32 o 
   5   3   3       16.17       18.94      3.49 o 
   6   3   3        9.27       23.18      4.41 o 
   7   3   3      167.64      172.32      9.72 o 
   8   3   3       81.30       82.19      7.27 o 
   9   3   3       57.88       44.36      7.51 o 
   0   4   3    14476.13    14835.17    488.76 o 
   1   4   3      616.06      633.19     19.27 o 
   2   4   3      728.25      743.85     23.50 o 
   3   4   3      376.25      372.65     13.76 o 
   4   4   3     9433.03     9479.12    224.99 o 
   5   4   3      375.56      377.89     14.84 o 
   6   4   3      278.19      264.97     15.23 o 
   7   4   3       81.02       76.67     10.71 o 
   8   4   3     3228.76     3268.79    122.63 o 
   0   5   3       44.07       45.14      6.64 o 
   1   5   3      410.89      406.45     14.29 o 
   2   5   3     8424.17     8505.76    202.64 o 
   3   5   3      312.75      307.36     12.67 o 
   4   5   3       25.15       21.61      4.27 o 
   5   5   3      334.58      318.71     13.40 o 
   6   5   3     3941.67     3847.02     99.75 o 
   7   5   3      146.73      146.33      9.65 o 
   8   5   3        3.89        6.99      6.84 o 
   0   6   3       40.07       38.86      6.83 o 
   1   6   3        7.76       11.73      3.49 o 
   2   6   3      553.80      554.24     19.74 o 
   3   6   3       15.47       16.99      4.10 o 
   4   6   3       33.39       32.17      5.15 o 
   5   6   3       47.65       54.10      6.46 o 
   6   6   3      258.07      263.20     13.66 o 
   7   6   3       64.44       62.99      8.51 o 
   8   6   3       19.68       15.41     11.24 o 
   0   7   3      654.86      632.88     32.97 o 
   1   7   3      335.92      340.30     14.62 o 
   2   7   3     4121.61     4087.09    103.39 o 
   3   7   3      340.28      364.03     15.93 o 
   4   7   3      449.43      449.27     19.11 o 
   5   7   3      148.63      163.10     10.74 o 
   6   7   3     2172.98     2221.33     71.99 o 
   0   8   3     2214.87     2211.79    126.19 o 
   1   8   3      409.92      407.69     20.46 o 
   2   8   3       20.51       18.73      5.86 o 
   3   8   3      407.52      407.15     20.84 o 
   4   8   3     1590.97     1570.75     55.86 o 
   5   8   3      242.17      260.21     27.60 o 
   2   9   3       52.37       42.62     13.78 o 
   2   0   4      337.57      373.20     15.13 o 
   4   0   4     1864.94     1884.65     68.37 o 
   6   0   4      195.07      200.69     19.32 o 
   8   0   4      391.31      371.00     22.94 o 
  10   0   4      107.41       91.06     17.15 o 
   0   1   4       51.03       71.39      7.62 o 
   1   1   4      358.66      335.25     11.22 o 
   2   1   4      631.74      660.00     16.19 o 
   3   1   4      121.10      112.85     12.58 o 
   4   1   4       40.39       48.21      5.27 o 
   5   1   4      385.87      382.50     13.64 o 
   6   1   4      183.30      182.71      9.52 o 
   7   1   4      164.23      141.00      8.79 o 
   8   1   4       28.36       30.10      5.32 o 
   9   1   4      205.50      231.25     12.65 o 
  10   1   4       33.69       31.78      8.71 o 
   0   2   4      873.99      864.03     34.43 o 
   2   2   4      142.21      164.71      5.69 o 
   3   2   4      331.23      317.00     10.90 o 
   4   2   4      487.91      527.16     16.92 o 
   5   2   4      104.62      105.34      7.77 o 
   6   2   4       69.32       68.18      6.06 o 
   7   2   4      219.92      227.01     11.19 o 
   8   2   4      123.34      131.41      9.31 o 
   9   2   4      151.32      146.29     10.29 o 
  10   2   4       30.78       34.89     12.34 o 
   1   3   4        2.94        4.54      2.08 o 
   2   3   4     1850.27     1925.84     56.55 o 
   3   3   4        2.09        2.18      2.71 o 
   5   3   4        8.60        6.68      3.51 o 
   6   3   4      617.06      590.68     30.64 o 
   7   3   4        0.92        0.15      3.44 o 
   8   3   4      105.84       95.28      9.47 o 
   9   3   4       10.08        9.23      5.37 o 
   0   4   4      211.66      226.83     13.35 o 
   1   4   4      128.01      117.00      6.35 o 
   2   4   4        1.33        2.35      2.45 o 
   3   4   4      270.59      260.02     11.07 o 
   4   4   4      108.12      124.34      7.62 o 
   5   4   4      100.45      100.84      8.59 o 
   6   4   4        4.49        2.58      4.97 o 
   7   4   4      244.95      276.06     19.56 o 
   8   4   4       22.32       24.40      6.32 o 
   1   5   4       97.61       98.58      7.79 o 
   2   5   4      403.28      402.66     15.36 o 
   3   5   4       47.22       46.14      5.28 o 
   4   5   4       81.07       85.90      6.96 o 
   5   5   4      119.82      123.97      8.52 o 
   6   5   4      187.23      202.19     11.51 o 
   7   5   4       82.48       77.57      9.02 o 
   8   5   4       38.18       33.41      8.33 o 
   0   6   4      617.23      571.28     42.09 o 
   1   6   4        6.09        5.93      3.78 o 
   2   6   4       60.97       69.27      7.38 o 
   3   6   4       16.80       12.75      4.11 o 
   4   6   4      400.23      424.89     18.39 o 
   5   6   4        2.60        5.84      3.71 o 
   6   6   4       49.32       46.09      6.58 o 
   7   6   4       24.90       20.97      7.32 o 
   0   7   4        6.06        9.18      8.17 o 
   1   7   4       92.57       91.27      7.62 o 
   2   7   4       21.20       26.40      5.14 o 
   3   7   4       41.88       44.05      6.33 o 
   4   7   4        1.81        4.11      3.85 o 
   5   7   4      149.65      173.29     11.18 o 
   6   7   4        8.81        7.96      5.26 o 
   0   8   4      177.79      143.32     21.71 o 
   1   8   4       16.59       14.10      6.93 o 
   2   8   4       47.49       56.72      8.41 o 
   3   8   4       33.10       54.09      8.45 o 
   3   0   5      480.30      479.94     23.37 o 
   5   0   5      469.60      485.25     27.62 o 
   7   0   5      129.29      128.15     12.93 o 
   9   0   5      167.29      224.95     18.57 o 
   0   1   5     1056.23     1082.22     58.66 o 
   1   1   5      269.48      270.93     10.98 o 
   2   1   5    11603.90    11946.03    266.84 o 
   3   1   5      260.94      269.96     12.54 o 
   4   1   5      711.76      719.33     25.96 o 
   5   1   5       95.58       93.77      6.93 o 
   6   1   5     5296.97     5316.01    123.49 o 
   7   1   5      117.65      132.50      9.18 o 
   8   1   5      274.37      250.82     13.34 o 
   9   1   5       15.55       21.71      5.75 o 
   0   2   5    11550.10    11740.19    379.30 o 
   1   2   5       62.79       63.54      4.40 o 
   2   2   5      470.29      476.42     15.70 o 
   3   2   5       70.03       76.65      5.62 o 
   4   2   5     7652.08     7695.05    199.01 o 
   5   2   5       29.96       30.55      5.48 o 
   6   2   5      248.99      230.78     11.54 o 
   7   2   5       52.41       51.42      6.35 o 
   8   2   5     2646.28     2634.27     78.49 o 
   9   2   5        9.78       15.29      9.56 o 
   0   3   5      346.97      349.21     17.37 o 
   1   3   5      403.79      405.14     16.65 o 
   2   3   5        0.13       16.98     15.94 o 
   3   3   5      404.41      401.08     17.06 o 
   4   3   5      231.24      227.43     12.28 o 
   5   3   5      163.60      169.14     14.49 o 
   6   3   5        0.01        0.21      5.15 o 
   7   3   5      197.57      209.60     13.85 o 
   8   3   5       81.00       86.05      9.87 o 
   0   4   5     7298.89     7327.31    237.13 o 
   1   4   5      451.71      433.88     17.69 o 
   2   4   5     1083.93     1093.45     31.38 o 
   3   4   5      288.67      287.94     12.30 o 
   4   4   5     5032.28     4969.45    118.25 o 
   5   4   5      306.10      312.54     16.04 o 
   6   4   5      556.12      500.33     40.35 o 
   7   4   5       76.55       88.34     12.38 o 
   0   5   5      158.57      141.97     17.37 o 
   1   5   5      180.78      189.84     11.45 o 
   2   5   5     4848.44     4832.49    114.64 o 
   3   5   5      109.91      103.20      7.88 o 
   4   5   5      122.50      105.96      8.21 o 
   5   5   5      168.30      167.42     10.39 o 
   6   5   5     2431.07     2395.22     73.40 o 
   7   5   5       37.23       35.05      8.88 o 
   0   6   5        0.77        0.35      6.05 o 
   1   6   5      101.90      105.94     11.88 o 
   2   6   5      513.34      531.19     19.60 o 
   3   6   5       72.90       78.95      7.70 o 
   4   6   5        0.99        2.65      3.87 o 
   5   6   5       80.77       93.72      8.76 o 
   6   6   5      265.69      290.61     20.80 o 
   0   7   5      857.02      863.26     57.96 o 
   1   7   5      240.60      245.90     15.16 o 
   2   7   5     2327.16     2326.01     71.12 o 
   3   7   5      251.58      248.89     13.44 o 
   4   7   5      633.03      620.58     23.71 o 
   5   7   5      110.21      122.48     20.20 o 
   2   8   5       39.86       24.85     11.51 o 
   2   0   6      134.95      137.50     10.58 o 
   4   0   6     5618.24     5814.93    201.73 o 
   6   0   6       49.54       60.35      9.49 o 
   8   0   6     2037.13     1989.88     82.16 o 
   0   1   6       26.06       28.42      7.14 o 
   1   1   6       19.21       25.90      5.01 o 
   2   1   6     1739.65     1734.43     54.51 o 
   3   1   6      138.32      151.52     17.34 o 
   4   1   6       15.79       19.11      4.15 o 
   5   1   6       14.88       13.64      4.02 o 
   6   1   6      828.34      823.90     27.42 o 
   7   1   6      213.51      209.15     12.19 o 
   8   1   6        2.96        6.74      4.52 o 
   0   2   6     1939.38     1986.24     73.81 o 
   2   2   6      102.03       99.37      9.69 o 
   3   2   6        6.41       14.93      5.35 o 
   4   2   6     1336.15     1344.34     55.61 o 
   5   2   6      179.80      185.16     15.62 o 
   6   2   6       43.27       47.52      7.30 o 
   7   2   6        7.48        8.37      5.14 o 
   1   3   6      102.60      101.23      7.80 o 
   2   3   6     5396.40     5375.15    135.23 o 
   3   3   6       90.17       92.30      8.13 o 
   5   3   6       59.70       57.74      9.53 o 
   6   3   6     2686.18     2661.28    103.43 o 
   7   3   6       41.37       38.55      7.62 o 
   0   4   6      963.17      944.24     60.61 o 
   1   4   6       99.48       89.06      7.85 o 
   2   4   6       44.23       55.52      5.88 o 
   3   4   6       67.07       65.94      6.38 o 
   4   4   6      665.52      658.49     27.26 o 
   5   4   6      170.13      144.32     11.45 o 
   6   4   6       19.53       30.00      6.83 o 
   1   5   6       22.75       27.09      7.07 o 
   2   5   6     1027.60      978.76     31.40 o 
   3   5   6       79.49       75.67      7.52 o 
   4   5   6      150.66      130.77     11.12 o 
   5   5   6        1.69        5.30      4.86 o 
   0   6   6     2374.35     2376.52    136.00 o 
   1   6   6      178.34      192.32     13.26 o 
   2   6   6      107.20      108.37     10.41 o 
   3   6   6      147.15      155.25     10.54 o 
   4   6   6     1731.70     1715.13     51.62 o 
   0   7   6       36.05       39.20     13.37 o 
   1   7   6      112.53       99.11     12.76 o 
   2   7   6      226.83      225.45     18.78 o 
   1   0   7      293.64      278.29     16.10 o 
   3   0   7      235.19      240.75     16.05 o 
   5   0   7      266.93      264.57     18.19 o 
   7   0   7      121.25      128.15     20.55 o 
   0   1   7      325.97      334.61     24.28 o 
   1   1   7       78.22       87.54      8.75 o 
   2   1   7     1168.07     1154.87     35.05 o 
   3   1   7       83.32       77.90      7.81 o 
   4   1   7      256.50      252.21     14.89 o 
   5   1   7       44.43       46.25      7.44 o 
   6   1   7      564.05      568.30     24.14 o 
   7   1   7       62.59       56.88     15.67 o 
   0   2   7     1148.02     1091.87     58.92 o 
   1   2   7       41.90       45.08      5.64 o 
   2   2   7      176.36      169.48     13.16 o 
   3   2   7       44.02       41.22      7.94 o 
   5   2   7       41.08       40.03      7.13 o 
   6   2   7      121.75       97.23     10.11 o 
   0   3   7       57.61       60.90     12.01 o 
   1   3   7      195.73      192.21     13.80 o 
   2   3   7       14.22       12.04      4.61 o 
   3   3   7      210.68      204.19     12.60 o 
   4   3   7       41.69       53.66     10.09 o 
   5   3   7      130.15      154.93     14.99 o 
   6   3   7        8.87       18.77     10.83 o 
   0   4   7      816.32      788.12     48.91 o 
   1   4   7       80.63       86.40     12.71 o 
   2   4   7      317.31      319.48     16.24 o 
   3   4   7       53.34       53.71      7.69 o 
   4   4   7      579.71      564.65     24.14 o 
   5   4   7       70.60       65.59     10.64 o 
   0   5   7       62.26       55.11     13.34 o 
   1   5   7       18.08       13.58      5.31 o 
   2   5   7      542.87      539.47     23.13 o 
   3   5   7        7.94        6.79      4.99 o 
   4   5   7       54.84       45.61     14.29 o 
   0   6   7       29.74       19.98     11.13 o 
   1   6   7       77.07       59.81     14.88 o 
   2   6   7      104.80      101.66     18.36 o 
   2   0   8      568.32      546.27     29.10 o 
   4   0   8     3947.94     4037.77    140.97 o 
   1   1   8      154.18      174.35     21.92 o 
   2   1   8     1237.45     1264.48     42.69 o 
   3   1   8      204.75      234.09     14.56 o 
   4   1   8       66.93       65.24      8.59 o 
   5   1   8       51.88       46.06     10.04 o 
   1   2   8      247.77      282.10     19.82 o 
   2   2   8      311.33      308.16     16.65 o 
   3   2   8      132.01      146.84     14.64 o 
   4   2   8      859.03      858.21     33.24 o 
   0   3   8      525.35      494.27     40.19 o 
   1   3   8       66.76       68.30     10.54 o 
   2   3   8     3812.05     3769.28    137.23 o 
   3   3   8       58.79       52.95      8.05 o 
   4   3   8      392.82      388.45     35.45 o 
   0   4   8      859.63      918.08     59.91 o 
   1   4   8       87.38       98.55     12.76 o 
   2   4   8       33.88       35.54     12.43 o 
   1   5   8      114.86      125.70     20.55 o 
   1   1   9       14.69       11.01      9.38 o 
   2   2   9       16.73       30.55     12.10 o 
                                                 
